# Supplementary material for: Comprehensive molecular analyses of cuproptosis-related genes with regard to prognosis, immune landscape, and response to immune checkpoint blockers in lung adenocarcinoma
Source: J Cancer Res Clin Oncol. 2024 May 9;150(5):246. doi: 10.1007/s00432-024-05774-7 (PMC11081990; doi:10.1007/s00432-024-05774-7)
Supplement: Supplementary file 1 — Supplementary file1 (CSV 1 KB) [file 432_2024_5774_MOESM1_ESM.csv]

Gene	CNA	Freq
FDX1	AMP	0.60%
ATP7B	HOMDEL	0.60%
DLD	AMP	1.20%
DLAT	AMP	0.80%
DLST	AMP	0.80%
DBT	HOMDEL	1.00%
SLC31A1	HOMDEL	0.40%
SLC31A1	AMP	0.20%
GCSH	HOMDEL	0.60%
FDX1	HOMDEL	0.80%
DLST	HOMDEL	0.20%
PDHA1	HOMDEL	0.40%
LIPT1	AMP	0.80%
DBT	AMP	0.40%
DLAT	HOMDEL	0.80%
LIAS	AMP	1.20%
ATP7A	AMP	0.20%
DLD	HOMDEL	0.40%
ATP7B	AMP	0.20%
PDHA1	AMP	0.40%
PDHB	AMP	0.20%
ATP7A	HOMDEL	0%
GCSH	AMP	0%
LIAS	HOMDEL	0%
LIPT1	HOMDEL	0%
PDHB	HOMDEL	0%
	CNV mutations in cuproptosis-related genes in Patients with LUAD
