# Supplementary material for: Comprehensive molecular analyses of cuproptosis-related genes with regard to prognosis, immune landscape, and response to immune checkpoint blockers in lung adenocarcinoma
Source: J Cancer Res Clin Oncol. 2024 May 9;150(5):246. doi: 10.1007/s00432-024-05774-7 (PMC11081990; doi:10.1007/s00432-024-05774-7)
Supplement: Supplementary file 2 — Supplementary file2 (CSV 5 KB) [file 432_2024_5774_MOESM2_ESM.csv]

	logFC	AveExpr	t	P.Value	adj.P.Val	B
HALLMARK_KRAS_SIGNALING_DN	0.416609435	0.011464557	20.26777299	3.39E-67	1.70E-65	142.1864092
HALLMARK_PROTEIN_SECRETION	-0.572432385	-0.011282068	-18.30560578	9.90E-58	2.48E-56	120.4484711
HALLMARK_UNFOLDED_PROTEIN_RESPONSE	-0.5284035	-0.011583859	-16.45893155	5.32E-49	8.87E-48	100.4080008
HALLMARK_DNA_REPAIR	-0.51797979	-0.014082295	-16.10324223	2.39E-47	2.58E-46	96.61569489
HALLMARK_PI3K_AKT_MTOR_SIGNALING	-0.368586052	-0.010219782	-16.09625382	2.58E-47	2.58E-46	96.54144492
HALLMARK_MYC_TARGETS_V1	-0.620849126	-0.017929597	-13.74843518	9.76E-37	8.14E-36	72.28162966
HALLMARK_OXIDATIVE_PHOSPHORYLATION	-0.57292049	-0.022647898	-13.62045993	3.52E-36	2.51E-35	71.00518728
HALLMARK_ADIPOGENESIS	-0.346702914	-0.009376237	-12.92809442	3.30E-33	2.06E-32	64.19789546
HALLMARK_PANCREAS_BETA_CELLS	0.381542812	0.006014681	11.91821805	5.15E-29	2.86E-28	54.59707912
HALLMARK_HEME_METABOLISM	-0.22486238	-0.002881931	-11.82809444	1.20E-28	5.98E-28	53.76096332
HALLMARK_PEROXISOME	-0.235515587	-0.007457985	-10.91755817	4.79E-25	2.18E-24	45.52230117
HALLMARK_MTORC1_SIGNALING	-0.393919507	-0.012996094	-10.82213594	1.12E-24	4.66E-24	44.68199936
HALLMARK_MYC_TARGETS_V2	-0.506681064	-0.022211085	-10.59059131	8.56E-24	3.29E-23	42.66218468
HALLMARK_ANDROGEN_RESPONSE	-0.281371584	-0.006216609	-10.48140217	2.21E-23	7.91E-23	41.71931215
HALLMARK_MITOTIC_SPINDLE	-0.35887212	-0.008386756	-10.39546787	4.66E-23	1.55E-22	40.98165723
HALLMARK_COAGULATION	0.261259143	0.008671581	9.768804757	9.38E-21	2.93E-20	35.72372402
HALLMARK_FATTY_ACID_METABOLISM	-0.258259881	-0.016387147	-9.183937448	1.09E-18	3.20E-18	31.0188869
HALLMARK_TGF_BETA_SIGNALING	-0.280299959	0.003161848	-7.941303456	1.32E-14	3.66E-14	21.73189111
HALLMARK_UV_RESPONSE_UP	-0.160118718	-0.00840921	-7.731616514	5.84E-14	1.54E-13	20.26655361
HALLMARK_MYOGENESIS	0.203007833	0.010867198	7.653080323	1.01E-13	2.53E-13	19.72566197
HALLMARK_REACTIVE_OXYGEN_SPECIES_PATHWAY	-0.275861404	-0.015502953	-7.343998518	8.42E-13	2.01E-12	17.63972303
HALLMARK_GLYCOLYSIS	-0.199778824	-0.010304988	-7.068719109	5.26E-12	1.19E-11	15.84043577
HALLMARK_G2M_CHECKPOINT	-0.339346042	-0.015068655	-6.728815217	4.67E-11	9.96E-11	13.69681954
HALLMARK_KRAS_SIGNALING_UP	0.204842727	0.014266235	6.725132534	4.78E-11	9.96E-11	13.67407497
HALLMARK_SPERMATOGENESIS	0.158186539	-0.006220781	6.58692153	1.13E-10	2.27E-10	12.82801278
HALLMARK_E2F_TARGETS	-0.35219907	-0.021015608	-6.510232605	1.82E-10	3.50E-10	12.36493267
HALLMARK_APICAL_SURFACE	0.170068514	0.006564826	6.408455455	3.39E-10	6.27E-10	11.75744041
HALLMARK_CHOLESTEROL_HOMEOSTASIS	-0.173780405	-0.014134806	-5.851904918	8.77E-09	1.57E-08	8.580943273
HALLMARK_NOTCH_SIGNALING	-0.157595231	0.003872784	-5.517499235	5.51E-08	9.51E-08	6.793445995
HALLMARK_INFLAMMATORY_RESPONSE	0.203339568	0.016558101	5.32006653	1.56E-07	2.61E-07	5.781854202
HALLMARK_P53_PATHWAY	-0.126418221	0.000594516	-5.293244592	1.80E-07	2.90E-07	5.646961978
HALLMARK_ANGIOGENESIS	0.201642834	0.010140181	5.108800552	4.61E-07	7.21E-07	4.735930933
HALLMARK_WNT_BETA_CATENIN_SIGNALING	-0.143866101	0.006451473	-4.969914007	9.20E-07	1.39E-06	4.069156061
HALLMARK_HEDGEHOG_SIGNALING	0.153629765	0.01328541	4.4163825	1.23E-05	1.81E-05	1.578704007
HALLMARK_EPITHELIAL_MESENCHYMAL_TRANSITION	0.206952659	0.000569477	4.292506653	2.12E-05	3.03E-05	1.058474147
HALLMARK_ALLOGRAFT_REJECTION	0.184169016	0.011967361	4.032097074	6.39E-05	8.87E-05	0.009843954
HALLMARK_IL6_JAK_STAT3_SIGNALING	0.1277698	0.016508017	3.214676938	0.00138988	0.001878216	-2.878126469
HALLMARK_ESTROGEN_RESPONSE_LATE	0.060314193	-0.007269	3.078116977	0.002196919	0.002890682	-3.299854924
HALLMARK_APOPTOSIS	-0.077524792	0.003244252	-2.821668427	0.004966608	0.006367446	-4.044090183
HALLMARK_UV_RESPONSE_DN	-0.085085123	0.009195543	-2.640819785	0.008527969	0.010659962	-4.531219238
HALLMARK_TNFA_SIGNALING_VIA_NFKB	0.090823338	0.004165041	2.344339941	0.019449249	0.023718596	-5.261794604
HALLMARK_IL2_STAT5_SIGNALING	0.057527117	0.011302458	2.027872929	0.043100269	0.051309844	-5.947669509
HALLMARK_INTERFERON_ALPHA_RESPONSE	-0.080485331	0.003392743	-1.579340119	0.114887243	0.133589818	-6.752064406
HALLMARK_COMPLEMENT	0.049565051	0.009441344	1.554302859	0.120741689	0.137206464	-6.791136698
HALLMARK_XENOBIOTIC_METABOLISM	0.026405243	-0.004979968	1.143184218	0.253506396	0.281673773	-7.344067443
HALLMARK_APICAL_JUNCTION	0.020063698	0.004887911	0.709711076	0.478212476	0.519796169	-7.745286969
HALLMARK_HYPOXIA	-0.013492113	-0.003725011	-0.483672182	0.628829213	0.668967248	-7.880181876
HALLMARK_ESTROGEN_RESPONSE_EARLY	-0.007718717	-0.000118596	-0.350595265	0.726038916	0.756290537	-7.935721774
HALLMARK_INTERFERON_GAMMA_RESPONSE	0.014004446	0.011482399	0.303500427	0.761634128	0.762823908	-7.95113427
HALLMARK_BILE_ACID_METABOLISM	0.006957584	0.001451683	0.301938431	0.762823908	0.762823908	-7.951607445
	Discrepancies in pathway activities using gene set variation analysis (GSVA) between clusters
