# Supplementary material for: Comprehensive molecular analyses of cuproptosis-related genes with regard to prognosis, immune landscape, and response to immune checkpoint blockers in lung adenocarcinoma
Source: J Cancer Res Clin Oncol. 2024 May 9;150(5):246. doi: 10.1007/s00432-024-05774-7 (PMC11081990; doi:10.1007/s00432-024-05774-7)
Supplement: Supplementary file 3 — Supplementary file3 (CSV 3 KB) [file 432_2024_5774_MOESM3_ESM.csv]

id	HR	HR.95L	HR.95H	pvalue
ANLN	1.250743031	1.135808734	1.377307712	5.38E-06
ABCC2	1.098906937	1.048175516	1.152093745	9.19E-05
DEPDC1B	1.186758834	1.075633809	1.309364318	0.000641449
ASPM	1.199416372	1.087023216	1.323430457	0.000292174
HMMR	1.233954403	1.107450009	1.374909438	0.000139347
NDC80	1.196496942	1.080093451	1.325445433	0.000591705
TPX2	1.193662992	1.086207511	1.311748744	0.000235032
KIF4A	1.184047426	1.075125793	1.304003975	0.000600927
GNPNAT1	1.332658653	1.138792745	1.559527924	0.000343154
RHOV	1.185933709	1.101772235	1.276524057	5.61E-06
OIP5	1.214698823	1.088843708	1.355101032	0.000491856
NEIL3	1.166006644	1.074804943	1.26494719	0.000219047
FOXM1	1.189058522	1.080937453	1.30799443	0.000370782
GAPDH	1.308691915	1.126638209	1.520163718	0.000431277
KIF20A	1.231665357	1.097466897	1.38227363	0.000400009
ECT2	1.237023445	1.09385697	1.398927872	0.000700242
SLC2A1	1.183528024	1.078840942	1.298373586	0.000362513
NEK2	1.192359732	1.081480715	1.31460664	0.000410986
KIF14	1.20702331	1.095929556	1.329378574	0.000133767
HJURP	1.20723103	1.095774579	1.330024248	0.000138664
DLGAP5	1.222849138	1.1074941	1.350219394	6.90E-05
MTL5	1.141989791	1.055325319	1.235771244	0.000976387
CCNB1	1.242796954	1.106575779	1.395787166	0.000242868
LDHA	1.356594606	1.151593958	1.598088383	0.000263718
TFAP2A	1.151956949	1.066743072	1.243977906	0.000308897
CASC5	1.21623309	1.086870371	1.360992965	0.000645317
RHCG	1.104172579	1.045410723	1.1662374	0.000382874
GREB1L	1.126014588	1.049164676	1.208493653	0.000999529
CCNA2	1.213959287	1.094366586	1.346621114	0.000248183
CDCA5	1.197580904	1.078206197	1.330172304	0.000764191
FAM83A	1.171766538	1.085300121	1.265121779	5.06E-05
ADM	1.161811558	1.063498287	1.26921323	0.000885237
SLC16A1	1.16108657	1.064362949	1.266599917	0.000763976
CDC25C	1.215248913	1.092568265	1.35170494	0.000330047
IGF2BP1	1.087548454	1.045140077	1.131677624	3.54E-05
PLCD3	1.214342093	1.085673835	1.358259426	0.000677734
KCNV1	1.105699062	1.044561132	1.170415382	0.000535792
SKA3	1.201575772	1.079371661	1.337615567	0.00079162
E2F7	1.179777208	1.076404305	1.293077567	0.00040989
PLK1	1.236727071	1.11278535	1.374473387	8.03E-05
CKAP2L	1.196329237	1.08096752	1.324002448	0.000530559
RRM2	1.217221384	1.099155555	1.347969258	0.000159292
EXO1	1.208107604	1.096645904	1.330898129	0.000129214
F2	1.107481176	1.051263553	1.166705107	0.000122622
CDCA2	1.197051694	1.075747313	1.33203471	0.000969094
FAM72B	1.178992408	1.070722104	1.298210893	0.000807119
GJB3	1.120944042	1.055774686	1.19013608	0.00018699
SH2D5	1.14936307	1.07194329	1.232374397	9.13E-05
ARHGAP11A	1.248339221	1.108448061	1.405885279	0.000254335
PRC1	1.231467903	1.09679551	1.382676334	0.000425791
KRT6A	1.088246487	1.047325958	1.130765841	1.53E-05
KRT81	1.09224081	1.039279819	1.147900657	0.000502826
SERPINB5	1.079908333	1.034773434	1.127011933	0.000416817
	A total of 53 genes were screened using univariate Cox regression analysis with P < 0.05, and hazard ratio (HR) > 1 as the criteria
