# Supplementary material for: Comprehensive molecular analyses of cuproptosis-related genes with regard to prognosis, immune landscape, and response to immune checkpoint blockers in lung adenocarcinoma
Source: J Cancer Res Clin Oncol. 2024 May 9;150(5):246. doi: 10.1007/s00432-024-05774-7 (PMC11081990; doi:10.1007/s00432-024-05774-7)
Supplement: Supplementary file 4 — Supplementary file4 (CSV 1 KB) [file 432_2024_5774_MOESM4_ESM.csv]

	fit$coefficients
RRM2	0.066556311
F2	0.06650282
RHCG	0.005709333
CDCA5	-0.20472404
E2F7	0.076483724
HJURP	-0.004094418
SLC16A1	0.063300999
ASPM	0.161203203
ADM	0.027928767
GREB1L	0.079705948
KCNV1	0.052883533
DLGAP5	0.292185991
GJB3	-0.068891563
RHOV	0.078879362
ABCC2	0.011995301
PLCD3	-0.044841901
OIP5	-0.02393286
FAM83A	0.089811553
KRT6A	0.044961655
LDHA	0.161108341
GNPNAT1	-0.018734524
FOXM1	0.039374162
PLK1	0.129317905
GAPDH	-0.091620281
IGF2BP1	0.055018697
SKA3	-0.355731368
EXO1	-0.076667111
DEPDC1B	0.155129673
CCNB1	-0.26848019
NDC80	0.084213405
SH2D5	-0.007078819
CDC25C	0.045692101
PRC1	-0.173167361
KIF4A	0.021044359
CCNA2	-0.011340161
HMMR	0.123267283
FAM72B	-0.030012754
SLC2A1	-0.157101397
TFAP2A	0.102498912
MTL5	-0.010162265
NEIL3	0.099003834
CASC5	-0.399344129
ARHGAP11A	0.000475269
KIF20A	0.06471897
CKAP2L	0.014539561
SERPINB5	0.037745123
	Genes obtained using recursive feature elimination algorithm and repeated cross-validation
