# Supplementary material for: Comprehensive molecular analyses of cuproptosis-related genes with regard to prognosis, immune landscape, and response to immune checkpoint blockers in lung adenocarcinoma
Source: J Cancer Res Clin Oncol. 2024 May 9;150(5):246. doi: 10.1007/s00432-024-05774-7 (PMC11081990; doi:10.1007/s00432-024-05774-7)
Supplement: Supplementary file 5 — Supplementary file5 (XLSX 39 KB) [file 432_2024_5774_MOESM5_ESM.xlsx]

## Sheet: clinical baseline data
		Patient number	Age	Sex	Smking history	Tumor location	Degree of tumor differentiation	Tumor size(cm)	Stage
2013-06-26 16:43:18	第一胸外	Patient1	67	Male	NO	Left	High	1.5	Ⅰ	2018-03-16 16:45:38	BB1801574	碎条形组织0.2厘米一堆，全取。	（肺穿刺）肺泡上皮增生伴轻度炎症改变	0
2013-07-23 16:00:46	第一胸外	Patient2	58	Female	NO	Right	High	2	Ⅰ	2021-07-19 16:07:31	BB2106628	胸膜：条形组织1*直径0.1厘米4条，全取。	（胸膜活检）腺癌，考虑肺腺癌_x000D_ ALK(-)	转移
2013-10-12 11:16:49	第一胸外	Patient3	86	Male	YES	Right	Moderate	1.5	Ⅰ	2018-07-17 10:28:36	BB1805327	碎条形组织0.3厘米1堆，全取。	肺腺癌_x000D_ _x000D_ ALK(-)_x000D_ 建议进一步检测EGFR、ALK、ROS1基因检测	复发
2013-11-25 16:31:37	第一胸外	Patient4	58	Male	YES	Right	Low	2	Ⅰ	2016-10-10 17:51:12	AF1613126	颈部淋巴结：结节1厘米一个，切面灰白质中。全取	（颈部）淋巴结转移性腺癌，肺转移来源	转移
2015-06-18 12:44:55	第一胸外	Patient5	46	Male	YES	Right	Low	10	Ⅲ	2017-06-14 16:38:21	BB1703194	肺：条形组织0.5*直径0.1厘米3条，全取。	（左肺）低分化腺癌	复发
2015-07-05 09:01:51	第一胸外	Patient6	55	Male	YES	Right	Moderate	4	Ⅰ	2021-11-30 11:12:38	AB2125175	肝组织：条形组织1.5*直径0.05厘米2条，部分已破碎，全取。	肝转移癌（免疫组化支持肺来源）	转移
2015-06-30 09:49:29	第一胸外	Patient7	60	Female	NO	Left	High	1.3	Ⅰ	2017-10-09 14:41:42	AF1712462	右肺上叶结节：楔切组织8x3x1.5厘米，局灶已切开，缝线处见0.5厘米区域实性，缝线处广泛取材，余组织暗红质软。	（右肺上叶）轻度慢性炎症改变伴肺泡间隔纤维组织增生	0
2015-08-17 14:05:54	第一胸外	Patient8	61	Female	NO	Right	High	3.5	Ⅱ	2020-06-30 20:31:28	AF2003571	A右肺下叶背段：楔切肺组织9*4*3.5厘米，紧邻胸膜见肿物4.8*3.5*3厘米，切面灰白质略脆，界欠清（冰底A1、A1带胸膜取材）。_x000D_ B胸壁：碎组织2厘米一堆，部分灰白，部分粉白，质中，全取。	（右肺下叶背段）腺癌（高-中分化，腺泡样约90%，微乳头状型约10%），累及胸壁_x000D_ 免疫组化：ALK(-)_x000D_ 免疫组化：MLH1(+),PMS2(+),MSH2(+),MSH6(+)，提示该例未检测到错配修复蛋白表达缺失	复发
2015-09-10 13:51:15	第一胸外	Patient9	49	Female	NO	Right	High	3	Ⅰ	2017-11-09 14:57:45	AF1713657	左肺下叶肿物：楔形肺组织7x6x1.5厘米，见吻合口，见缝线，缝线处已剖开，切面约1厘米区域质中，暗红，界不清，缝线处广泛取材。	（左肺下叶）肉芽肿性病变，不除外结核，请结合临床	0
2015-10-20 13:46:17	第一胸外	Patient10	49	Male	YES	Right	Low	2	Ⅱ	2019-10-23 09:37:01	AB1924986	右锁骨上淋巴结：条形组织0.4*直径0.1厘米4个，全取。	（右锁骨上淋巴结活检）转移癌，结合病史及免疫组化，肺低分化腺癌转移来源_x000D_	转移
2015-10-29 09:11:58	第一胸外	Patient11	71	Female	NO	Left	Moderate	1.5	Ⅰ	2017-03-27 12:09:30	BF1701120	右肺上叶周围型肿物：肺组织7*3*1.5厘米，见吻合口，距吻合口1厘米处已剖开见缝线，缝线处胸膜下约1.3*1.0厘米区域质中界不清。（冰A带胸膜）_x000D_ 术后：_x000D_ B第2组淋巴结：结节0.5厘米1个，全取。_x000D_ C第4组淋巴结：结节1.0厘米1个，全取。_x000D_ D第7组淋巴结：结节0.8厘米1个，全取。_x000D_ E第11组淋巴结：结节0.6厘米1个，全取。	右肺上叶炎症伴局灶上皮非典型增生 第2，4,7,11组淋巴结反应性增生（0/1,0/1,0/1,0/1）	0
2016-05-11 09:31:24	第一胸外	Patient12	54	Male	YES	Left	High	7	Ⅲ	2019-04-17 16:51:37	AA1908070	切除肿物：碎组织3厘米一堆，暗红色、质软。全取	小脑占位性病变：腺癌，结合免疫组化，肺腺癌转移	转移
2016-05-13 16:04:02	第一胸外	Patient13	59	Male	YES	Right	Moderate	3	Ⅰ	2021-12-31				0
2016-05-30 09:21:05	第一胸外	Patient14	81	Male	YES	Right	Low	3	Ⅰ	2021-12-31				0
2016-05-27 16:20:45	第一胸外	Patient15	59	Male	YES	Right	High	5	Ⅱ	2021-12-31				0
2016-06-01 16:24:42	第一胸外	Patient16	68	Male	NO	Right	High	4	Ⅰ	2021-12-31				0
2016-06-09 09:00:09	第一胸外	Patient17	63	Male	YES	Left	Low	6	Ⅲ	2021-12-31				0
2016-06-06 15:17:10	第一胸外	Patient18	60	Male	YES	Right	Moderate	7	Ⅱ	2021-12-31				0
2016-07-14 08:45:45	第一胸外	Patient19	72	Female	NO	Right	Low	5	Ⅱ	2021-12-31				0
2016-10-13 15:37:56	第一胸外	Patient20	53	Male	YES	Left	Low	1	Ⅱ	2019-11-26 10:12:35	BB1911287	胸壁转移病灶：碎条形组织0.3厘米一堆，全取。	（胸壁病灶穿刺）恶性病变，结合病史、组织形态及免疫组化，考虑肺腺癌转移来源_x000D_	转移
2016-11-21 07:42:37	第三胸外	Patient21	48	Female	NO	Left	Moderate	4	Ⅰ	2021-06-16 14:57:03	BB2105016	右肺上叶组织5条：条形组织0.3-0.7*直径0.1厘米5条，部分已破碎，全取。	（右肺上叶穿刺）轻度炎症伴纤维化及碳末沉积，请结合临床	0
2016-11-23 12:12:02	第三胸外	Patient22	54	Male	YES	Right	Moderate	6	Ⅳ	2021-12-31				转移
2016-11-25 15:18:54	第一胸外	Patient23	76	Female	NO	Right	Moderate	3.5	Ⅲ	2021-12-31				0
2016-11-25 10:07:23	第三胸外	Patient24	63	Male	NO	Right	High	2	Ⅰ	2021-12-31				0
2016-12-06 14:05:36	第三胸外	Patient25	59	Female	NO	Right	High	2.5	Ⅰ	2021-12-31				0
2016-12-08 18:23:13	第一胸外	Patient26	59	Male	YES	Left	Low	5.5	Ⅲ	2018-11-19 17:49:15	AA1821181	A胸膜：膜样组织4厘米一堆，附凝血块，尚光滑，厚0.1厘米。_x000D_ B左肺下叶结节：楔切肺组织4*3.8*2.5厘米，紧邻胸膜见肿物3*3*2厘米，切面黄白质中，界欠清，带胸膜取材。	（左肺下叶）腺癌（中分化，腺泡样）_x000D_ 胸膜未见癌_x000D_ 免疫组化：ALK(-) _x000D_ _x000D_ MLH1(+),PMS2(+),MSH2(+),MSH6(+)，提示该例未检测到错配修复蛋白表达缺失	复发
2016-12-14 18:16:29	第一胸外	Patient27	59	Female	NO	Left	Moderate	4	Ⅳ	2021-12-31				0
2016-12-27 13:08:36	第三胸外	Patient28	59	Female	NO	Left	High	1	Ⅰ	2021-12-24 16:17:27	AB2127592	右肺占位：条形组织0.5-1.2*直径0.05厘米2条，部分已破碎，全取。	（右肺占位穿刺）见描述，请结合临床	0
2016-12-28 11:01:10	第三胸外	Patient29	54	Female	NO	Right	High	2.5	Ⅰ	2021-12-31				0
2017-01-10 09:23:09	第一胸外	Patient30	60	Male	YES	Right	Moderate	1.8	Ⅰ	2017-12-26 17:23:22	AA1723040	切除肿物：组织2*1.5*1厘米，及3*1*0.5厘米2块，切面大部粉白质软，局灶暗红似呈透明样，全取。	（颅内）转移性腺癌，结合病史及免疫组化，肺腺癌转移	转移
2017-01-20 12:12:30	第三胸外	Patient31	52	Female	NO	Right	Moderate	9	Ⅲ	2020-06-10 14:24:13	BB2002624	肺恶性肿瘤：条形组织0.3厘米4块，全取。	（肺穿刺）腺癌	复发
2017-03-03 16:40:52	第三胸外	Patient32	53	Male	NO	Left	Moderate	1	Ⅱ	2019-06-26 15:24:37	BT1912747		找到瘤细胞，结合免疫组化肺腺癌来源	转移
2017-04-07 16:55:08	第一胸外	Patient33	44	Male	YES	Right	Moderate	10	Ⅲ	2017-03-06 14:03:35	AA1703045	切除肿物：碎组织3.5厘米1堆，切面粉红质软，全取。	脑转移癌，建议检查肺、甲状腺等	转移
2017-04-18 09:23:37	第三胸外	Patient34	43	Female	NO	Left	Moderate	2.5	Ⅰ	2021-12-31				0
2017-04-24 15:57:06	第三胸外	Patient35	68	Male	NO	Right	High	6	Ⅱ	2021-12-31				0
2017-05-05 08:11:57	第三胸外	Patient36	63	Female	NO	Right	High	4.5	Ⅱ	2021-12-31				0
2017-05-05 16:01:12	第三胸外	Patient37	58	Male	YES	Right	High	1.5	Ⅰ	2020-06-23 18:38:33	AF2003495	右肺上叶结节：楔切肺组织6*4*1.5厘米，缝线处已剖开，紧邻胸膜见肿物直径1.5厘米，切面黄白质软，界欠清，胸膜尚光，带胸膜取材。	（右肺上叶）腺癌(中分化，腺泡样）_x000D_ 免疫组化：ALK(-)_x000D_ 免疫组化：MLH1(+),PMS2(+),MSH2(+),MSH6(+)，提示该例未检测到错配修复蛋白表达缺失_x000D_	复发
2017-05-08 15:00:13	第一胸外	Patient38	62	Male	YES	Right	High	2.5	Ⅰ	2021-12-31				0
2017-05-09 16:19:06	第三胸外	Patient39	47	Female	NO	Right	High	2.8	Ⅰ	2021-12-31				0
2017-05-11 16:05:32	第三胸外	Patient40	60	Male	YES	Left	High	5	Ⅱ	2021-12-31				0
2017-05-25 16:39:07	第三胸外	Patient41	67	Female	NO	Right	High	1.5	Ⅰ	2021-12-31				0
2017-05-26 15:35:31	第三胸外	Patient42	80	Male	YES	Left	High	3	Ⅰ	2021-12-31				0
2017-06-08 15:40:37	第一胸外	Patient43	74	Male	NO	Right	High	3	Ⅰ	2021-12-31				0
2017-06-21 15:32:34	第三胸外	Patient44	56	Male	YES	Right	Moderate	5	Ⅱ	2021-12-31				0
2017-06-28 09:32:14	第三胸外	Patient45	47	Female	YES	Right	Moderate	2.8	Ⅱ	2018-04-10 15:54:23	AB1806359	条形组织0.6*直径0.1厘米4条，全取。	（右锁骨上淋巴结穿刺）淋巴结转移癌，结合病史及免疫组化，考虑肺腺癌转移来源	转移
2017-06-28 16:14:14	第一胸外	Patient46	54	Female	NO	Right	Moderate	5	Ⅱ	2021-12-31				0
2017-07-10 08:18:08	第三胸外	Patient47	71	Female	NO	Left	High	4	Ⅰ	2021-12-31				0
2017-07-11 18:52:04	第一胸外	Patient48	76	Female	NO	Left	High	2.5	Ⅰ	2021-12-31				0
2017-07-12 15:45:15	第一胸外	Patient49	48	Female	NO	Right	High	3.5	Ⅳ	2021-12-31				0
2017-07-17 16:33:21	第三胸外	Patient50	51	Female	NO	Right	High	2	Ⅰ	2021-12-31				0
2017-08-04 15:12:06	第一胸外	Patient51	62	Male	YES	Left	Moderate	1.5	Ⅰ	2021-12-31				0
2017-08-08 14:58:29	第三胸外	Patient52	63	Female	YES	Right	Moderate	4	Ⅱ	2021-12-31				0
2017-08-10 15:34:35	第三胸外	Patient53	52	Male	YES	Right	Moderate	4	Ⅲ	2021-12-31				转移
2017-08-15 08:06:45	第三胸外	Patient54	45	Female	NO	Right	Moderate	2	Ⅰ	2021-12-31				0
2017-09-08 09:05:29	第三胸外	Patient55	53	Male	YES	Left	Moderate	3	Ⅱ	2018-09-17 12:26:39	AF1811295	左肺下叶结节:楔形肺组织5*1-2.5*2厘米，见吻合器，剖开处胸膜下见结节1*0.8厘米，灰白质中，界尚清，肿物带胸膜取材，肿物全取。	（左肺下叶）腺癌（中分化），未侵犯胸膜_x000D_ 免疫组化：ALK(-) _x000D_	复发
2017-09-11 07:58:13	第一胸外	Patient56	45	Female	NO	Left	Low	8	Ⅲ	2021-12-31				转移
2017-09-22 16:33:40	第一胸外	Patient57	45	Female	NO	Left	Low	5.5	Ⅲ	2021-12-31				转移
2017-09-30 16:15:30	第一胸外	Patient58	63	Male	YES	Right	Moderate	3.5	Ⅳ	2021-12-31				转移
2017-09-30 16:42:14	第三胸外	Patient59	61	Female	NO	Left	High	3	Ⅰ	2021-12-31				0
2017-10-09 10:01:49	第三胸外	Patient60	74	Female	NO	Right	High	2	Ⅳ	2021-12-31				0
2017-10-11 17:09:58	第三胸外	Patient61	54	Male	NO	Left	High	4	Ⅰ	2019-08-26 08:27:29	AF1908650	右肺上叶结节:楔切肺组织7.5*3*2厘米，带一处缝线，剖开，紧邻胸膜见结节1厘米，切面暗红质中，界尚清，胸膜面光，带胸膜取材，结节全取。	（右肺上叶结节）肺泡上皮非典型增生	0
2017-10-23 16:11:28	第三胸外	Patient62	74	Female	YES	Right	High	2.5	Ⅱ	2021-12-31				0
2017-11-14 12:37:19	第三胸外	Patient63	58	Male	YES	Left	High	4.5	Ⅱ	2021-12-31				0
2017-11-13 16:11:25	第三胸外	Patient64	56	Male	YES	Right	High	2	Ⅰ	2021-12-31				0
2017-11-17 15:17:53	第一胸外	Patient65	51	Female	NO	Right	Moderate	5	Ⅲ	2021-12-31				转移
2017-11-23 16:13:17	第三胸外	Patient66	50	Female	NO	Right	High	2.5	Ⅳ	2021-12-31				0
2017-12-04 14:29:35	第三胸外	Patient67	47	Female	NO	Right	Moderate	3	Ⅰ	2021-12-31				0
2018-03-30 15:28:54	第一胸外	Patient68	53	Male	YES	Left	Moderate	7	Ⅲ	2021-12-31				转移
2018-04-02 16:57:19	第三胸外	Patient69	53	Female	YES	Right	Moderate	3.4	Ⅲ	2021-12-31				转移
2018-04-04 15:26:31	第三胸外	Patient70	73	Female	NO	Right	High	3.5	Ⅰ	2021-12-31				0
2018-06-29 14:42:10	第一胸外	Patient71	61	Male	NO	Left	Low	4	Ⅳ	2021-12-31				0
2018-07-25 16:14:16	第一胸外	Patient72	65	Female	NO	Right	High	2.5	Ⅳ	2021-12-31				0
2018-08-07 14:33:35	第三胸外	Patient73	56	Male	NO	Left	High	2	Ⅰ	2019-11-11 08:44:18	AF1911596	右肺下叶结节：楔切肺组织9*5*3.8厘米，带一处缝线，此处剖开，紧邻胸膜见结节，直径约0.9厘米， 切面灰白质软，略呈胶冻状，界清，带胸膜取材，结节全取。_x000D_ 二次B右肺中叶结节：楔切肺组织4*直径0.8厘米，带一处缝线，缝线处已剖开，见结节直径约0.5厘米（冻B），组织全取。_x000D_ C10组淋巴结：结节直径0.5厘米，全取。	（右肺下叶结节）粘液腺癌（胶样癌）_x000D_ （右肺中叶结节）轻度慢性炎症伴间质纤维组织增生，透明变性_x000D_ 10组淋巴结反应性增生（0/1）_x000D_	复发
2018-08-15 17:15:47	第三胸外	Patient74	64	Male	NO	Right	Low	2.5	Ⅰ	2021-12-31				0
2018-08-29 12:43:52	第三胸外	Patient75	68	Female	NO	Left	Moderate	3	Ⅱ	2021-12-31				0
2018-08-28 14:12:28	第三胸外	Patient76	49	Female	NO	Right	Moderate	1.2	Ⅳ	2019-07-26 15:10:41	BT1915132		找到瘤细胞，结合免疫组化肺腺癌来源	转移
2018-09-25 10:16:35	第三胸外	Patient77	63	Male	YES	Right	High	2.5	Ⅰ	2021-12-31				0
2018-10-08 18:40:30	第三胸外	Patient78	68	Male	YES	Right	Moderate	2.5	Ⅱ	2021-11-26 15:19:58	AB2124887	左肺下叶穿刺组织：碎组织0.4厘米一堆，全取。	（左肺下叶穿刺）腺癌	复发
2018-10-30 19:17:11	第三胸外	Patient79	68	Male	YES	Right	High	2	Ⅰ	2021-09-10 11:03:16	AF2108730	A左肺下叶背段：组织10*5.5*1.5厘米，上带一处缝线，缝线处距胸膜0.6厘米见结节直径1厘米，切面棕黄质中，界欠清，结节全取（A2为肿物对应胸膜）。_x000D_ 术后B9组：结节1.8厘米。_x000D_ C11组：结节0.5厘米。	（左肺下叶背段）慢性炎症，伴肺泡上皮非典型增生，注意复查_x000D_ 9组淋巴结反应性增生（0/1）	0
2018-12-18 16:49:52	第三胸外	Patient80	55	Female	NO	Right	High	3.2	Ⅰ	2019-12-31 14:53:24	BB1912753	锁骨上穿刺活检：条形组织1*直径0.1厘米3条，全取。	（锁骨上穿刺）低分化癌，结合病史及免疫组化，肺腺癌来源_x000D_	转移
2019-03-14 19:49:32	第三胸外	Patient81	54	Female	NO	Right	High	2	Ⅲ	2021-12-31				0
2019-05-09 14:55:45	第一胸外	Patient82	53	Female	YES	Right	High	1	Ⅰ	2019-11-22 16:49:42	AF1912289	A左肺下叶肿物及部分肺组织楔形切除:楔切肺组织7*6*2厘米，见一处缝线，缝线处剖开，距离胸膜0.3厘米，见结节0.8*0.6厘米，切面灰白界不清，带胸膜取材，结节全取。_x000D_ 术后B第5组淋巴结：结节1厘米一个，全取。_x000D_ C第8组淋巴结：结节0.5厘米一个，全取。_x000D_ D第9组淋巴结：结节0.6厘米一个，全取。	（左肺下叶）肺泡上皮非典型增生，伴炎症_x000D_ 5组、8组、9组淋巴结反应性增生	0
2019-07-17 13:56:02	第一胸外	Patient83	56	Female	NO	Right	Moderate	3.8	Ⅳ	2021-12-31				转移
2019-08-30 08:10:16	第一胸外	Patient84	67	Female	YES	Left	High	1.8	Ⅰ	2020-09-07 11:57:22	AF2006477	A右肺下叶结节：楔切肺组织7*2.5*1.5厘米，剖开，缝线处紧邻胸膜见结节直径1厘米，灰白质中，界不清，胸膜光，带胸膜取材。二次B右肺中叶：组织12*6*2厘米，剖开，缝线处紧邻胸膜见直径0.8厘米区域灰白质中，界不清，胸膜光，带胸膜取材。支气管粘膜光，支气管旁未见结节。C支气管断端。术后D2组淋巴结：结节直径0.5厘米。E4组淋巴结：结节直径0.6厘米。F7组淋巴结：结节直径0.8厘米。G8组淋巴结：结节直径0.2-0.4厘米。H9组淋巴结：结节直径0.2-0.4厘米。I10组淋巴结：结节直径0.5厘米。J11组淋巴结：结节直径0.5厘米。K12组淋巴结：结节直径1.5厘米。L13组淋巴结：结节直径0.5厘米。M14组淋巴结：结节直径0.7厘米。	（右肺下叶）腺癌（高分化，腺泡样）_x000D_ 免疫组化：ALK(-)_x000D_ 免疫组化：MLH1(+),PMS2(+),MSH2(+),MSH6(+)，提示未检测到错配修复蛋白表达缺失_x000D_ （右肺中叶）腺癌（高分化，腺泡样）_x000D_ 支气管断端未见癌_x000D_ 2组、4组、7组、8组、9组、10组、11组、12组、13组、14组淋巴结反应性增生（0/1,0/2,0/1,0/1,0/2,0/1,0/1,0/1,0/1,0/1）	复发
2019-11-22 15:35:39	第三胸外	Patient85	47	Female	YES	Right	Moderate	1.8	Ⅳ	2020-04-16 15:10:59	BB2001183	肝穿刺活检：条形组织0.5*直径0.1厘米2条，全取。	（肝穿刺活检）腺癌，结合病史及免疫组化肺腺癌转移来源	转移
2020-01-14 08:58:32	第三胸外	Patient86	64	Female	NO	Left	High	0.9	Ⅰ	2020-08-03 14:05:21	AF2004914	A右肺上叶结节：楔切肺组织8*6*2.5厘米，缝线处紧邻胸膜直径0.3厘米区域略呈结节样，灰白质中，胸膜光，带胸膜取材。_x000D_ 术后B10组淋巴结：结节0.5厘米。_x000D_ C11组淋巴结：结节0.8厘米。_x000D_ D12组淋巴结：结节0.5厘米。	（右肺上叶）支气管腺瘤样增生 10组、11组、12组淋巴结反应性增生（0/1,0/1,0/1）	0
2020-06-09 16:18:32	第三胸外	Patient87	52	Female	NO	Left	Moderate	6	Ⅳ	2021-12-31				转移
2020-06-16 09:35:50	第一胸外	Patient88	65	Male	YES	Right	Low	2.5	Ⅲ	2021-12-31				0
2020-06-24 18:37:55	第三胸外	Patient89	67	Male	NO	Right	Low	2.2	Ⅲ	2021-12-31				0
2020-06-23 18:43:18	第一胸外	Patient90	57	Female	NO	Right	Moderate	14	Ⅲ	2021-12-31				转移
2020-07-06 14:28:06	第一胸外	Patient91	76	Female	NO	Right	High	2.2	Ⅳ	2021-12-31				0
2020-07-09 15:43:08	第三胸外	Patient92	65	Female	NO	Left	High	4.5	Ⅳ	2021-12-31				0
2020-07-13 09:07:25	第一胸外	Patient93	62	Male	YES	Right	High	3	Ⅰ	2021-12-31				0
2020-07-22 19:12:12	第一胸外	Patient94	56	Male	YES	Right	High	3	Ⅰ	2021-12-31				0
2020-07-31 15:35:13	第一胸外	Patient95	67	Male	NO	Left	Low	4.5	Ⅱ	2021-12-31				0
2020-08-03 12:51:30	第一胸外	Patient96	37	Female	YES	Right	Low	1.3	Ⅱ	2021-12-31				0
2020-08-11 15:02:10	第三胸外	Patient97	59	Male	YES	Right	High	2	Ⅰ	2021-12-31				0
2020-09-01 09:17:52	第三胸外	Patient98	72	Female	NO	Right	High	2.8	Ⅰ	2021-12-31				0
2020-08-28 18:31:05	第一胸外	Patient99	58	Female	YES	Left	High	2	Ⅰ	2021-12-31				0
2020-09-21 16:37:18	第三胸外	Patient100	53	Male	YES	Right	Low	7	Ⅲ	2021-10-20 15:59:00	BB2110245	肺：条形组织0.4*直径0.1厘米3条，部分已破碎，全取。	肺穿刺：肺腺癌_x000D_ ALK(-)	复发
2020-11-09 15:24:13	第三胸外	Patient101	52	Male	NO	Right	Moderate	2.5	Ⅰ	2022-01-06 11:10:38	BT2126022		找到瘤细胞（考虑腺癌），结合病史及免疫组化考虑肺来源。	转移
2020-12-25 14:45:30	第三胸外	Patient102	36	Female	NO	Right	High	1	Ⅰ	2021-02-02 10:12:31	AF2100256	A壁层胸膜结节：组织直径0.6厘米2块，略呈淡黄色，质中。_x000D_ 术后：B右肺上叶：肺组织8*6*4厘米，组织部分缺损，距支气管断端2厘米胸膜表面见吻合器，周围未见明显肿物，周围广泛取材，肺组织大部暗红质软。_x000D_ C11组淋巴结：结节直径0.3-0.5厘米3个。_x000D_ D12组淋巴结：结节直径0.5厘米3个。_x000D_ E13组淋巴结：结节直径0.3-0.5厘米4个。_x000D_	壁层胸膜结节：肉芽肿样病变 右肺上叶：肺组织呈术后改变，未见肿物，请结合以前病理 11、12、13组淋巴结未见转移（0/3,0/3,0/4）	0
2017-06-19 08:27:48	第二胸外	Patient103	36	Male	NO	Left	Moderate	8	Ⅲ	2021-12-31				复发
2019-05-17 17:07:14	第二胸外	Patient104	56	Female	YES	Right	Moderate	4	Ⅳ	2021-02-23 14:13:56	BT2100238		找到瘤细胞，提示肺腺癌。PD-L1阳性（肿瘤细胞>1%+）	转移
2015-02-04 08:22:35	第二胸外	Patient105	73	Female	YES	Left	Low	1.5	Ⅰ	2016-08-15 15:24:59	BF1601594	A左胸壁肿物:组织4厘米一块，剖开见肿物直径约2厘米，无包膜，界清。切面粉红质略软。_x000D_ 二次B第二肋间胸膜肿物:组织3厘米一块，质略韧。_x000D_ C第三肋间胸膜肿物：骨组织8*2厘米，一端见肿物直径约3厘米，切面黄白色质软，略呈粘液样。_x000D_ 术后D第四肋：骨组织4.5*1*0.5厘米，脱钙。	（左胸壁、第二肋间胸膜、第三肋间胸膜）乳头状腺癌，结合病史及免疫组化，考虑肺腺癌转移来源	转移
2015-04-02 14:33:30	第二胸外	Patient106	58	Male	YES	Right	High	1.5	Ⅲ	2017-07-05 16:21:47	BT1710712		找到瘤细胞，结合免疫组化及病史考虑肺腺癌转移	转移
2015-05-29 10:59:39	第二胸外	Patient107	63	Female	YES	Right	High	3	Ⅱ	2017-01-18 16:52:54	BB1700225	网膜占位穿刺：碎条形组织0.5厘米一堆，全取。	（网膜穿刺）转移癌，结合病史及免疫组化，肺腺癌转移	转移
2015-10-30 16:26:30	第二胸外	Patient108	68	Female	NO	Right	Low	2	Ⅱ	2016-05-05 15:44:05	BB1601963	肝：条形组织1-2厘米2条，全取。	（肝）神经内分泌癌，结合病史及免疫组化，考虑肺小细胞癌转移来源	转移
2016-05-17 09:03:18	第二胸外	Patient109	55	Female	NO	Left	High	0.6	Ⅰ	2017-01-22 16:53:13	BB1700311	左肺下叶：组织0.1厘米5个，全取。	考虑（左肺小叶）气管粘膜炎症改变	0
2016-06-23 10:56:29	第二胸外	Patient110	65	Male	YES	Right	Moderate	5	Ⅱ	2021-12-31				0
2016-07-06 14:07:48	第二胸外	Patient111	55	Female	NO	Right	Moderate	5	Ⅳ	2021-12-31				转移
2016-09-01 18:28:26	第二胸外	Patient112	67	Female	NO	Right	Moderate	1.5	Ⅳ	2018-08-22 08:50:17	BT1816732		找到瘤细胞，结合免疫组化考虑肺来源	转移
2016-11-17 12:05:52	第二胸外	Patient113	66	Female	NO	Right	Moderate	1	Ⅲ	2020-09-07 11:55:06	AB2012235	肺占位穿刺活检：条形组织1*直径0.1厘米4条，部分破碎，全取。	（肺占位）肉芽肿性病变，不除外结核	0
2016-12-09 16:28:02	第二胸外	Patient114	58	Male	YES	Left	High	1.5	Ⅰ	2021-04-06 16:04:44	BF2100971	A左肺下叶：肺组织15*13*3厘米，距支气管断端5厘米，上带一处缝线，缝线处见结节1.5*1*1厘米，距胸膜1.5厘米，切面灰白质脆（A2为肿物对应胸膜），肿物全取。_x000D_ B支气管断端_x000D_ C支气管旁找到结节0.3厘米1个。_x000D_ 术后：D第7组淋巴结：结节直径0.5厘米1个。_x000D_ E第10组淋巴结：结节直径0.5厘米1个。_x000D_ F第11组淋巴结：结节直径0.5厘米1个。_x000D_ G第12组淋巴结：结节直径0.5厘米1个。_x000D_ H第13组淋巴结：结节直径0.3厘米2个。	（左肺下叶）腺癌（附壁生长型约占60%，腺泡型约占40%）未见胸膜侵犯_x000D_ 免疫组化：CD31，D2-40染色未见脉管内癌栓_x000D_ 支气管断端未见癌_x000D_ 淋巴结反应性增生（7组0/1，10组0/1，11组0/1，12组0/1，13组0/1）_x000D_ ALK(-)_x000D_ 免疫组化：MLH1(+),PMS2(+),MSH2(+),MSH6(+)，提示MMR蛋白表达正常	复发
2017-06-29 17:08:36	第二胸外	Patient115	63	Male	YES	Right	High	2.5	Ⅰ	2021-12-31				0
2017-07-03 17:55:28	第二胸外	Patient116	74	Female	NO	Left	Moderate	3	Ⅳ	2020-01-09 15:26:21	BB2000034	右肺肋骨下软组织：碎条形组织0.2厘米一堆，全取。	（右肺肋骨下软组织穿刺）炎症改变纤维组织增生_x000D_	0
2017-07-13 17:15:39	第二胸外	Patient117	45	Female	NO	Left	High	1	Ⅰ	2019-09-19 10:01:57	BB1909092	肺：条形组织1*直径0.1厘米3条，全取。	（肺穿刺）肉芽肿样病变，不除外结核，请结合临床	0
2017-07-13 17:15:39	第二胸外	Patient118	45	Female	NO	Left	High	1	Ⅰ	2021-12-31				0
2017-08-08 14:53:03	第二胸外	Patient119	62	Female	NO	Left	Low	3	Ⅳ	2021-12-31				转移
2017-08-11 16:34:42	第二胸外	Patient120	52	Female	NO	Left	Moderate	4	Ⅳ	2021-12-31				0
2017-09-04 15:20:44	第二胸外	Patient121	69	Male	YES	Left	Low	3.5	Ⅲ	2021-12-31				转移
2017-12-06 18:55:26	第二胸外	Patient122	62	Male	YES	Left	High	1	Ⅰ	2019-04-29 17:00:27	BF1901714	A右肺上叶尖段：楔切肺组织12*8*3厘米，见两处缝线，缝线1处胸膜下见结节直径约0.2厘米，白色质中，界尚清（冰底A1），缝线2处见直径约0.5厘米区域，灰白质中，界不清，紧邻胸膜，局灶胸膜略粗糙，均带胸膜取材，该结节全取（冰底A2及石蜡A2），余组织粉红质软。_x000D_ 术后_x000D_ B气管残端：组织1.8厘米一块，见吻合器。_x000D_ C4组淋巴结：结节0.2厘米，全取。 D7组淋巴结：结节0.6厘米，全取。_x000D_ E10组淋巴结：结节0.5厘米，全取。_x000D_ F11组淋巴结：结节1.2厘米，全取。	（右肺上叶尖段）慢性炎症，伴纤维组织增生，局灶肺泡上皮非典型增生_x000D_ 气管残端未见特殊_x000D_ 各组淋巴结反应性增生（7组0/1,10组0/1,11组0/1）	0
2017-12-13 16:30:45	第二胸外	Patient123	61	Female	NO	Left	Moderate	2.5	Ⅰ	2020-12-10 09:43:38	BA2003648	肋骨肿物：骨组织4*2*0.8厘米及7*2-3*1.5-2厘米，大者约4*2.5*2厘米区域膨大，切面部分粉白，部分灰色质略硬。	肋骨肿物：转移癌，结合病史及免疫组化，考虑肺腺癌转移来源	转移
2018-06-13 07:42:53	第二胸外	Patient124	73	Female	NO	Right	Moderate	1.2	Ⅳ	2021-08-12 14:53:58	BT2114674		找到瘤细胞，结合免疫组化肺腺癌细胞来源。	转移
2018-08-08 17:54:00	第二胸外	Patient125	63	Female	YES	Right	High	2.5	Ⅰ	2021-04-07 15:23:47	BB2102085	肺穿刺组织：碎组织0.05厘米一堆，全取，试做。	（肺穿刺）肺泡上皮中-重度非典型增生，请结合临床检查	0
2018-10-23 16:48:57	第二胸外	Patient126	50	Female	NO	Left	High	1.1	Ⅰ	2021-05-24 14:23:48	BB2104457	肺穿刺组织:条形组织0.3-0.7*直径0.1厘米2条，部分已破碎，全取。	（肺穿刺）肺泡上皮非典型增生	0
2018-12-10 14:59:27	第二胸外	Patient127	64	Female	NO	Right	Moderate	2.5	Ⅱ	2020-12-08 14:20:42	BT2020858		找到瘤细胞（考虑腺癌），结合病史及免疫组化考虑肺来源。	转移
2019-05-05 10:56:44	第二胸外	Patient128	67	Male	YES	Right	Moderate	3	Ⅰ	2020-06-22 14:50:08	BA2001311	颅内占位性病变：组织1.5厘米一个，切开，大部黄白质中，局灶暗红，全取。	（颅内）转移癌，结合免疫组化低分化腺癌，考虑肺腺癌来源	转移
2019-05-28 17:18:00	第二胸外	Patient129	55	Male	YES	Right	Moderate	3	Ⅲ	2020-07-14 14:43:58	BB2003670	肺占位：碎组织0.2厘米1堆，全取。	（肺占位穿刺）腺癌	复发
2019-07-15 17:49:42	第二胸外	Patient130	72	Male	YES	Right	Moderate	3.5	Ⅳ	2020-06-08 14:58:40	BB2002487	肝：条形组织1*直径0.1厘米2条，全取。	（肝穿刺）腺癌，结合病史及免疫组化，肺癌转移来源	转移
2020-04-20 15:50:36	第二胸外	Patient131	65	Male	YES	Right	Low	2.4	Ⅰ	2021-05-25 14:51:30	BB2104425	肾上腺占位：组织0.05厘米3块，全取。	（肾上腺占位穿刺）见少许异型细胞，结合病史及免疫组化，可肺腺癌转移来源	转移
2020-04-14 13:50:12	第二胸外	Patient132	48	Female	NO	Right	Moderate	2.8	Ⅰ	2021-02-20 15:40:15	BA2100195	A骶骨肿瘤：带骨组织9.5*9*5厘米，软组织切面部分黄白质略软，局灶见囊腔内含淡黄色粘液，内壁尚光，壁厚约0.1厘米，部分切面白色质略韧，软组织广泛取材，骨组织脱钙。_x000D_ B切缘（B1B3B4为软组织切缘，B2为骨组织切缘）。	（骶骨肿瘤）转移性腺癌，结合病史及免疫组化，肺腺癌转移来源_x000D_ 切缘未见明确癌细胞	转移
2020-04-27 16:14:14	第二胸外	Patient133	72	Female	YES	Left	Moderate	1.8	Ⅰ	2021-05-24 14:00:17	BF2101896	A右肺上叶S1段结节：组织7*5*2厘米，剖开处见缝线，缝线距胸膜0.5厘米处见一肿物1.1*0.9*0.7厘米，带胸膜取材，切面棕灰质中。B右肺上叶S3段结节：组织6.5*3.5*1.3厘米，剖开处见缝线，紧邻胸膜见1.2*1.1厘米区域棕灰质中，带胸膜取材。C右肺中叶结节：组织3.5*2.5*1厘米，缝线处见结节直径0.4厘米，带胸膜取材（C1）。D右肺下叶结节：碎组织5.5*3*1厘米，紧邻胸膜缝线处见一肿物1.5*1*0.6厘米，带胸膜取材。术后E第2组淋巴结：结节直径1厘米，全取。F第3组淋巴结：结节直径2厘米，全取。G第4组淋巴结：结节直径2厘米，全取。H第7组淋巴结：结节直径1.2厘米，全取。I第10组淋巴结：结节直径0.7厘米，全取。J第11组淋巴结：结节直径0.5厘米，全取。	（右肺上叶S1段、右肺上叶S3段）肺原位腺癌，伴微浸润_x000D_ （右肺中叶）肺泡上皮非典型增生_x000D_ （右肺下叶）肺原位腺癌，伴微浸润,弹力纤维染色未见胸膜受累_x000D_ 淋巴结反应性增生（2组0/1，3组0/1，4组0/1，7组0/1，10组0/1，11组0/1）_x000D_ D：ALK (-) _x000D_ D：PD-L1（-），一抗使用22C3克隆染色，阳性对照有效，阴性对照有效_x000D_ D：MLH1(+),PMS2(+),MSH2(+),MSH6(+)，提示MMR蛋白表达正常_x000D_ D：CD31,D2-40染色未脉管内癌栓	复发
2020-08-03 15:40:08	第二胸外	Patient134	59	Male	YES	Right	Moderate	8	Ⅲ	2021-12-09 12:29:10	BB2112268	颈部淋巴结活检：条形组织0.3-0.5*直径0.1厘米3条，部分已破碎，全取。	颈部淋巴结活检：低分化癌组织，结合病史及免疫组化，肺腺癌转移来源	转移
2020-09-14 14:15:00	第二胸外	Patient135	60	Female	NO	Right	High	3.5	Ⅲ	2021-12-31				转移
2007-01-02 10:39:45	第一胸外	Patient136	47	Male	YES	Right	High	1	Ⅳ	2020-12-15 15:54:54	BB2009325	肺：组织0.2厘米6块，全取。	肺支气管镜活检组织：粘膜炎症改变，请结合临床	0
2007-08-07 09:45:18	第一胸外	Patient137	55	Female	NO	Right	Low	1.5	Ⅰ	2019-06-14 14:41:21	AA1913121	肿物：组织7*4*2.8厘米，似被包膜，局部已切开，见直径约1厘米区域，黄色，余组织翻书样切开，切面黄白质中，局灶呈黄色，广泛取材。	（肩胛下）腺癌，结合病史及免疫组化，考虑肺腺癌来源	转移
2009-08-31 10:10:48	第一胸外	Patient138	47	Female	YES	Left	Moderate	3	Ⅱ	2012-12-20 09:13:49	F201249502	A：右肺下叶：组织15*12*4厘米，切面见结节2.5*2厘米，灰白，质脆，与周围组织界不清。_x000D_ B：支气管断端。_x000D_ C、D、E：分别为支气管旁、7组、11组淋巴结。	（右肺下叶）慢性炎症改变（考虑支气管扩张），请结合临床_x000D_ 支气管断端未见特殊_x000D_ 支气管旁、第7组、11组淋巴结反应性增生（0/6，0/1，0/2）	0
2010-08-09 10:47:57	第一胸外	Patient139	47	Male	YES	Left	Moderate	5	Ⅲ	2011-10-21 14:13:03	W201138109	组织3*2*1.5厘米，切面粉白，质软。	脑腺癌，结合病史考虑肺腺癌转移	转移
2011-05-16 11:11:53	第一胸外	Patient140	57	Male	YES	Left	Moderate	5.5	Ⅲ	2016-11-18 15:28:55	BB1605617	右锁骨上淋巴结：碎条形组织0.2厘米一堆，全取。	（右锁骨上淋巴结穿刺）转移癌，结合病史及免疫组化，肺腺癌转移	转移
2011-09-19 13:57:16	第一胸外	Patient141	61	Male	YES	Right	Moderate	2	Ⅱ	2018-12-28 09:12:55	BB1809959	碎组织0.2厘米1堆，全取。	右锁骨上淋巴结穿刺：恶性肿瘤，结合病史和免疫组化，肺腺癌转移_x000D_	转移
2012-02-21 09:00:35	第一胸外	Patient142	62	Female	NO	Left	Moderate	2.8	Ⅲ	2019-12-06 08:55:02	BB1911707	淋巴结：碎条形组织0.2厘米一堆，全取。	（淋巴结穿刺）癌结节，结合病史及免疫组化，肺腺癌来源_x000D_ ALK(-)（检测试剂：Ventana 抗ALK免单克隆抗体增强试剂盒），建议进一步EGFR、ALK、ROS1基因突变检测	转移
2012-03-30 15:41:29	第一胸外	Patient143	56	Male	YES	Right	High	2.5	Ⅰ	2018-03-20 08:06:27	AA1804472	切除肿物：碎组织4厘米1堆,全取。	脑转移性腺癌，结合病史，倾向肺腺癌转移，请结合临床	转移
2012-05-10 10:16:18	第一胸外	Patient144	62	Female	NO	Right	High	1.5	Ⅰ	2019-07-12 12:14:51	AF1906778	右肺上叶后段：楔切肺组织11*6*4.5厘米，部分已剖开，缝线处见结节1*直径0.6厘米，切面灰白质中，界欠清，距胸膜约1厘米，胸膜面尚光，结节全取。	（右肺上叶后段）原位腺癌伴微浸润	复发
2012-05-22 09:24:28	第一胸外	Patient145	54	Male	NO	Right	High	1.5	Ⅰ	2020-11-30 15:18:15	AF2010286	右肺下叶结节:楔切肺组织7.5*3*2.5厘米，切开，切面见直径2厘米区域，黄白，质中，界欠清，紧邻表面胸膜，带胸膜取材。	（右肺下叶）腺癌（腺泡结构占50%，乳头结构占30%，微乳头状结构占20%）未累及胸膜 ALK(-) MLH1(+),PMS2(+),MSH2(+),MSH6(+)，提示MMR蛋白表达正常 CD31,D2-40染色未见脉管内癌栓	复发
2012-07-17 10:39:26	第一胸外	Patient146	55	Female	NO	Right	High	2	Ⅰ	2017-12-19 17:21:47	AF1715896	A右肺上叶：肺组织13*5-8*1.5厘米，距支气管断端3厘米处已剖开，见缝线，切面约1*1厘米区域实变，界不清，灰褐色，缝线处广泛取材。_x000D_ B支气管断端。_x000D_ 术后C4组淋巴结：结节0.5厘米1个，全取。_x000D_ D7组淋巴结：结节1厘米1个，全取。_x000D_ E8组淋巴结：结节0.5厘米2个，全取。_x000D_ F10组淋巴结：结节0.5厘米1个，全取。_x000D_ G11组淋巴结：结节1厘米1个，全取。_x000D_ H12组淋巴结：结节0.3厘米1个，全取。	（右肺上叶）肺泡上皮非典型增生 支气管断端未见特殊 4、7、8、10、11组淋巴结反应性增生（0/1,0/1,0/1,0/2,0/1,0/1)	0
2012-08-08 14:50:33	第一胸外	Patient147	52	Male	YES	Right	High	2.5	Ⅰ	2013-11-25 11:42:58	CTH1311278		找到瘤细胞，考虑肺腺癌	转移
2012-08-29 17:06:44	第一胸外	Patient148	63	Female	NO	Right	High	3	Ⅰ	2019-09-18 10:24:41	BB1909104	肺：组织0.1厘米5块，全取。	（肺活检）慢性炎症，请结合临床	0
2012-09-01 12:54:23	第一胸外	Patient149	61	Female	YES	Right	Low	2.5	Ⅰ	2015-12-22 18:11:52	BF1502739	A：右全肺：组织16*11*3厘米，距支气管断端0.5厘米处见肿物直径6厘米1个，黄白质脆，局灶骨样硬，界尚清，表面胸膜略粗糙。_x000D_ B：表面胸膜。_x000D_ C：支气管断端。_x000D_ D：支气管旁找到结节直径0.3-3厘米。_x000D_ 术后E、F、G、H、I、J、K：分别为2组，3组，4组，7组，8组，12组，13组淋巴结。	（右全肺）腺癌（中-低分化） 支气管断端未见癌 支气管旁淋巴结转癌（2/5） 第7组淋巴结反应性增生（0/1），另见1个癌结节 第8组为1个癌结节 第2、第4、第12组淋巴结反应性增生（0/1，0/3，0/1）	复发
2012-10-30 14:41:47	第一胸外	Patient150	55	Female	NO	Right	High	2	Ⅰ	2017-11-23 08:30:44	AA1720509	切除肿物：碎组织3.5厘米一堆，粉白质软，全取。	颅内转移癌性乳头状腺癌，结合病史及免疫组化考虑肺来源。	转移
2012-11-09 14:52:58	第一胸外	Patient151	62	Female	NO	Left	Moderate	2	Ⅱ	2021-12-23 10:29:15	BF2106287	A右肺中叶：三角形组织底边9厘米，高13.5厘米，厚2厘米，基线处已剖开，见1*0.6厘米灰白色区域。_x000D_ B支气管断端。_x000D_ 术后C第2组淋巴结：结节直径1厘米，全取。_x000D_ D第4组淋巴结：结节直径1厘米，全取。_x000D_ E第7组淋巴结：结节直径1厘米，全取。_x000D_ F第10组淋巴结：结节直径1厘米，全取。_x000D_ G第11组淋巴结：结节直径1厘米，全取。_x000D_ H第12组淋巴结：结节直径1厘米，全取。	（右肺中叶）肺腺癌（80%腺泡样，20%沿肺泡壁生长）,未见胸膜受累，病变范围约1.3厘米_x000D_ 支气管断端未见癌_x000D_ 淋巴结反应性增生（2组0/2，4组0/1，7组0/1，10组0/1，11组0/1）	复发
2012-11-27 15:47:23	第一胸外	Patient152	61	Male	NO	Right	Moderate	2	Ⅰ	2016-12-27 08:39:14	AF1617215	颈部淋巴结：结节2.5x1.5x1.2厘米，包膜完整，切面黄白质中，全取。	（颈部淋巴结）转移性腺癌，结合病史及免疫组化，肺癌来源	转移
2012-12-05 12:42:23	第一胸外	Patient153	54	Female	NO	Right	Moderate	8	Ⅲ	2013-04-16 09:44:42	FH20131909	A：“右顶叶占位”：组织0.6厘米1块。_x000D_ B：受损颅骨及硬膜：硬膜组织直径2.5*0.1厘米，另见颅骨5*4*0.7厘米。	（右顶叶）转移癌，结合病史及免疫组化，考虑肺腺癌转移来源	转移
2013-04-26 16:29:31	第二胸外	Patient154	52	Female	NO	Left	High	1.8	Ⅰ	2019-04-29 17:03:41	BF1901693	A右肺下叶：组织18*10*3厘米，见两处缝线，缝线1处见直径约0.5厘米区域灰黑质中界不清，肿物紧邻胸膜，表面胸膜尚光，带胸膜取材。缝线2处见直径约0.6厘米区域略灰白界不清，表面胸膜光滑，均带胸膜取材。余组织暗红质软，未见明显肿物。支气管旁未见明显结节。_x000D_ B支气管断端。_x000D_ 术后_x000D_ C、D、E、F、G、H分别为第2组,4组,7组,9组,10组,12组淋巴结。	（右肺下叶）慢性炎症，伴局灶肺支气管腺瘤样增生_x000D_ 支气管断端未见特殊_x000D_ 各组淋巴结反应性增生（2组0/1，4组0/1，7组0/1，9组0/1，10组0/2）	0
2013-05-30 08:33:47	第二胸外	Patient155	67	Male	YES	Left	High	1.5	Ⅰ	2016-03-29 15:31:28	AF1604022	右肺结节：楔形组织8x5x4厘米，切开，切面约3厘米区域灰白质脆，界欠清，胸膜未见凹陷，余肺组织内见结节0.4-0.6厘米多个，切面灰白质略硬，冻A2，石蜡A3为肺组织内结节。	（右）肺肉芽肿性病变，结核可能性大，请结合临床	0
2013-09-02 09:33:19	第二胸外	Patient156	51	Female	YES	Left	High	3.8	Ⅱ	2021-09-10 09:21:05	BT2116741		找到瘤细胞（倾向腺癌），结合病史及免疫组化考虑肺来源。	转移
2013-09-13 08:38:43	第二胸外	Patient157	59	Male	YES	Left	Low	3.5	Ⅱ	2016-05-24 17:48:39	BB1602143	食管旁肿物：碎组织0.2厘米一堆，全取。	（食管旁）低分化腺癌，结合病史及免疫组化，考虑肺腺癌转移来源	转移
2007-12-05 14:47:51	第一胸外	Patient158	67	Male	YES	Left	Low	2.5	Ⅰ	2017-12-25 11:38:55	BB1707727	碎条形组织0.2厘米一堆，全取。	（左肺上叶）腺癌（中分化），结合免疫组化，倾向消化道转移来源可能性大	复发
2007-12-24 08:53:32	第一胸外	Patient159	61	Male	YES	Left	Moderate	3	Ⅱ	2021-09-06 15:26:50	BB2108356	肺：碎条形组织0.2厘米一堆，全取。	（肺穿刺）腺癌	复发
2008-08-15 09:30:34	第一胸外	Patient160	78	Female	NO	Left	Moderate	3	Ⅰ	2013-04-09 16:55:59	201313812	小脑占位组织：碎组织4厘米一堆，切面黄白质软。癌细胞呈乳头状、梁状或巢状排列，局灶略呈腺样，细胞异型明显。 免疫组化：CK7(+),TTF-1(+),P63(部分+),CK5/6(-)。	小脑转移癌，结合病史及免疫组化肺腺癌转移来源	转移
2008-08-18 15:16:20	第一胸外	Patient161	62	Female	NO	Left	Moderate	5	Ⅲ	2019-01-30 15:23:06	BF1900467	A右肺上叶占位肿物：楔切肺组织6*3*1.5厘米，局灶已剖开，切面见肿物，直径约1.3厘米，灰白质中，界欠清，肿物紧邻胸膜，表面胸膜略凹陷，均带胸膜取材，余组织暗红质软。_x000D_ 术后B2组淋巴结：结节1厘米1个。C3A组淋巴结：结节0.7-1.3厘米3个。_x000D_ D3P组淋巴结：结节0.4厘米1个。E4组淋巴结：结节0.7厘米1个。_x000D_ F7组淋巴结：结节1.8厘米1个。G10组淋巴结：结节0.2厘米1个。_x000D_ H11组淋巴结：结节0.5厘米1个。	（右肺上叶）肺原位腺癌，伴微浸润，未侵犯胸膜_x000D_ 各组淋巴结反应性增生2组(0/2),3A组(0/3),3P组(0/1),4组(0/2),7组(0/1),10组(0/1),11组(0/1)	复发
2009-10-19 12:16:18	第一胸外	Patient162	52	Female	NO	Left	Moderate	3	Ⅲ	2015-07-06 17:18:08	AA1510410	切除肿物：组织3*2*1厘米，切面部分灰白，部分粉红质软，全取。	结合病史，肺腺癌脑转移	转移
2010-02-25 08:36:59	第一胸外	Patient163	65	Female	NO	Left	Low	6	Ⅲ	2010-02-08 09:36:06	W201003532	颅内占位：组织3.5*3*1.5厘米，切面黄白，质软，见不规则囊腔。	肺癌脑转移（腺癌）	转移
2011-03-29 09:45:18	第一胸外	Patient164	62	Male	NO	Left	High	6	Ⅲ	2021-04-30 11:17:15	AB2106820	左肺下叶：组织0.05-0.1厘米4块，已破碎，全取。	（左肺下叶）炎症改变	0
2011-10-20 10:28:40	第一胸外	Patient165	52	Male	YES	Right	Moderate	6	Ⅲ	2013-01-07 17:14:55	201300013	肿瘤组织：直径2厘米一块，切面粉白质软。脑组织内见癌组织成片，核仁明显。	脑转移癌（低分化鳞癌） (2015年6月2日，复查原肺切除病理切片W201137484，TTF-1+,CK8/18+,P63弱+。结合原免疫组化结果，脑转移性低分化腺癌)	转移
